# Supplementary material for: Effect of Flavorization on Virgin Olive Oil Oxidation and Volatile Profile
Source: Antioxidants (Basel). 2023 Jan 21;12(2):242. doi: 10.3390/antiox12020242 (PMC9952243; doi:10.3390/antiox12020242)
Supplement: Supplementary file 1 [file antioxidants-12-00242-s001.zip]

Archive with 1 entries (1 files):
- antioxidants-2149499-supplementary.pdf
